# Supplementary material for: Microplastic contamination in canned fish sold in Türkiye
Source: PeerJ. 2023 Jan 18;11:e14627. doi: 10.7717/peerj.14627 (PMC9864125; doi:10.7717/peerj.14627)
Supplement: Supplemental Information 1 [file peerj-11-14627-s001.zip]

Archive with 1 entries (1 files):
- Data Appendix.xlsx
