# Supplementary material for: Microplastic contamination in canned fish sold in Türkiye
Source: PeerJ. 2023 Jan 18;11:e14627. doi: 10.7717/peerj.14627 (PMC9864125; doi:10.7717/peerj.14627)
Supplement: Supplemental Information 1 [file peerj-11-14627-s001.zip › Data Appendix.xlsx]

## Sheet: Measurements
ID	Brand	Replication	Type	Color	Size
1	C1	1	Fragment	Transparent	1.785
2	C1	1	Fibril	Black	0.929
3	C1	2	Fragment	Blue	0.301
4	C1	2	Fibril	Black	3.14
5	C1	2	Fibril	Black	4.126
6	C1	2	Fragment	Black	0.663
7	C1	2	Fragment	Purple	0.826
8	C1	2	Fragment	Blue	0.202
9	C1	2	Fragment	Blue	0.121
10	C1	3	Fragment	Green	0.11
11	C1	3	Fragment	Blue	1.06225
12	C1	3	Fragment	Blue	0.531
13	C1	3	Fragment	Blue	0.641
14	C1	3	Fibril	Purple	1.229
15	C1	3	Fragment	Blue	0.405
16	D1	1	Fibril	Green	0.656
17	D1	1	Fragment	Pink	0.107
18	D1	1	Fibril	Black	0.271
19	D1	2	Fibril	Black	0.981
20	D1	2	Fragment	Black	0.2
21	D1	3	Fibril	Black	4.658
22	D1	3	Fibril	Black	3.358
23	D1	3	Fibril	Black	1.63
24	D2	1	Fibril	Black	2.708
25	D2	2	Fragment	Blue	0.713
26	D2	3	Fibril	Black	1.85
27	D2	3	Fragment	Black	0.369
28	D3	1	Fibril	Blue	2.327
29	D3	1	Fragment	Blue	0.34
30	D3	1	Fragment	Blue	0.181
31	D3	1	Fragment	Gray	0.431
32	D3	1	Fragment	Green	0.162
33	D3	1	Fragment	Blue	0.146
34	D3	2	Fragment	White	1.141
35	D3	2	Fragment	White	0.335
36	D3	2	Fragment	White	0.721
37	D3	2	Fragment	Transparent	0.916
38	D3	2	Fragment	White	0.302
39	D3	2	Fragment	Blue	0.247
40	D3	3	Fragment	Transparent	0.826
41	D3	3	Fibril	Blue	1.096
42	D3	3	Fragment	Gray	0.281
43	D3	3	Fibril	Black	0.47
44	D3	3	Fibril	Black	0.431
45	D3	3	Fragment	Black	0.514
46	D3	3	Fragment	Black	0.615
47	D3	3	Fragment	White	0.475
48	D3	3	Fragment	Green	0.166
49	D3	3	Fragment	Blue	0.14
50	D3	3	Fragment	Black	0.165
51	D3	3	Fragment	Blue	0.104
52	D3	3	Fragment	Green	0.073
53	D4	2	Fibril	Black	4.009
54	D4	2	Fibril	Black	4.504
55	D4	2	Fibril	Red	1.078
56	D4	2	Fragment	Blue	0.382
57	D5	1	Fibril	Black	2.254
58	D5	1	Fragment	White	1.464
59	D5	1	Fibril	Black	1.1435
60	D5	2	Fibril	Black	2.607
61	D5	2	Fragment	Transparent	1.155
62	D5	2	Fragment	Black	0.805
63	D5	2	Fibril	Black	0.323
64	D5	3	Fibril	Black	3.405
65	D5	3	Fibril	Blue	0.76
66	D6	2	Fibril	Black	0.515
67	D6	3	Fibril	Gray	0.636
68	D7	1	Fibril	Black	0.721
69	D7	1	Fragment	Blue	0.552
70	D7	1	Fibril	Black	1.202
71	D7	2	Fibril	Blue	4.879
72	D7	2	Fragment	Blue	0.254
73	D7	3	Fibril	Blue	2.755
74	D7	3	Fibril	Blue	1.089
75	D7	3	Fibril	Black	2.234
76	D7	3	Fragment	Black	0.747
77	D7	3	Fibril	Black	0.978
78	D7	3	Fragment	Blue	0.236
79	D8	1	Fragment	Blue	0.138
80	D8	1	Fragment	Blue	0.216
81	D8	1	Fibril	Black	5.408
82	D8	1	Fibril	Black	1.826
83	D8	1	Fibril	Black	2.961
84	D8	1	Fibril	Blue	2.747
85	D8	1	Fibril	Black	1.089
86	D8	1	Fibril	Blue	1.048
87	D8	2	Fibril	Blue	1.391
88	D8	2	Fragment	Black	1.614
89	D8	2	Fragment	Blue	0.707
90	D8	2	Fibril	Black	5.716
91	D8	3	Fibril	Blue	2.269
92	D8	3	Fragment	Black	0.705
93	D9	1	Fibril	Gray	0.791
94	D9	1	Fibril	Red	2.131
95	D9	1	Fibril	Blue	1.091
96	D9	1	Fragment	Transparent	1.729
97	D9	2	Fibril	Black	3.296
98	D9	2	Fragment	Black	0.447
99	D9	2	Fragment	Blue	0.286
100	D9	3	Fragment	Blue	0.439
101	D10	1	Fibril	Blue	0.849
102	D10	1	Fibril	Blue	1.748
103	D10	1	Fragment	Blue	0.179
104	D10	3	Fragment	Blue	0.333
105	D12	1	Fibril	Black	2.056
106	D12	1	Fibril	Transparent	1.441
107	D12	1	Fibril	Red	0.401
108	D12	2	Fibril	Transparent	1.571
109	D12	2	Fragment	Blue	0.318
110	D12	3	Fibril	Gray	2.976
111	D12	3	Fibril	Gray	1.142
112	D12	3	Fibril	Black	0.981
113	D12	3	Fragment	Transparent	1.932
114	D12	3	Fragment	Blue	0.172
115	DE1	1	Fragment	Yellow	0.283
116	DE1	2	Fragment	Transparent	0.848
117	DE1	2	Fragment	Red	0.471
118	DE1	3	Fragment	Black	1.459
119	DE1	3	Fragment	White	1.022
120	DE1	3	Fragment	Blue	0.122
121	F1	1	Fragment	Transparent	0.632
122	F1	3	Fibril	Blue	1.297
123	F1	3	Fragment	Transparent	0.572
124	F1	3	Fragment	Black	0.473
125	F1	3	Fibril	Purple	1.25
126	F1	3	Fibril	Blue	0.543
127	F1	3	Fragment	Blue	0.115
128	M1	1	Fragment	Transparent	1.868
129	M1	1	Fragment	White	1.618
130	M1	1	Fragment	Blue	0.369
131	M1	1	Fibril	Black	0.45
132	M1	2	Fragment	White	1.301
133	M2	1	Fragment	White	1.82
134	M2	2	Fragment	Transparent	1.767
135	M3	1	Fibril	Red	1.008
136	M3	1	Fibril	Blue	0.703
137	M3	1	Fragment	Blue	0.226
138	M3	1	Fibril	Blue	0.658
139	M3	1	Fragment	Blue	0.155
140	M3	2	Fibril	Black	4.41
141	M3	3	Fragment	Blue	0.736
142	M3	3	Fragment	Blue	0.517
143	M3	3	Fragment	Blue	0.371
144	Mi1	1	Fibril	Black	3.047
145	Mi1	3	Fibril	Black	4.448
146	P1	1	Fibril	Black	3.037
147	P1	1	Fibril	Black	0.73
148	P1	2	Fibril	Red	1.361
149	P1	2	Fibril	Red	2.886
150	P1	2	Fragment	Transparent	0.454
151	P1	2	Fibril	Blue	0.351
152	P2	1	Fibril	Black	1.566
153	P2	1	Fibril	Blue	2.018
154	P2	1	Fibril	Black	0.915
155	P2	1	Fibril	Blue	1.95
156	P2	1	Fragment	Black	0.311
157	P2	1	Fragment	Blue	0.696
158	P2	1	Fibril	Blue	0.281
159	P2	1	Fragment	Blue	0.156
160	P2	1	Fibril	Blue	0.341
161	P2	2	Fragment	Blue	0.192
162	P2	2	Fibril	Blue	2.604
163	P2	2	Fibril	Blue	2.032
164	P2	2	Fragment	Transparent	1.001
165	P2	2	Fragment	Blue	1.072
166	P2	2	Fibril	Black	1.151
167	P2	2	Fragment	White	0.629
168	P2	2	Fibril	Gray	0.999
169	P2	2	Fibril	Blue	1.545
170	P2	2	Fragment	White	0.316
171	P2	2	Fragment	White	0.301
172	P2	2	Fragment	White	0.453
173	P2	2	Fragment	Black	0.279
174	P2	3	Fragment	Blue	0.727
175	P2	3	Fibril	Red	1.055
176	SAS1	1	Fibril	Black	3.78
177	SAS1	1	Fragment	Transparent	0.704
178	SAS1	2	Fragment	White	2.159
179	SAS2	1	Fragment	White	1.338
180	SAS2	2	Fibril	Red	2.446
181	SAS2	2	Fragment	Transparent	1.766
182	SAS2	2	Fragment	Green	0.193
183	SAS2	3	Fragment	Transparent	1.218
184	SAS3	2	Fragment	White	2.664
185	SAS4	1	Fibril	Red	1.276
186	SAS4	1	Fibril	Red	0.895
187	SAS4	1	Fibril	Black	2.874
188	SAS4	1	Fragment	White	2.001
189	SF1	1	Fragment	Yellow	0.677
190	SF1	1	Fragment	White	1.589
191	SF1	2	Fibril	Blue	2.05
192	SF1	2	Fragment	White	0.743
193	SF1	2	Fibril	Blue	2.022
194	SF1	2	Fragment	White	0.438
195	SF1	2	Fragment	Blue	0.324
196	SF1	2	Fibril	Blue	0.286
197	SF1	3	Fibril	Black	3.515
198	SF1	3	Fragment	White	0.523
199	SF1	3	Fragment	Blue	0.474
200	SF1	3	Fragment	Green	0.651
201	SF1	3	Fragment	Transparent	0.575
202	SF1	3	Fragment	White	0.703
203	SF1	3	Fibril	Gray	0.656
204	SF1	3	Fragment	Yellow	0.128
205	SF2	1	Fragment	Blue	0.946
206	SF2	1	Fibril	Gray	0.83696
207	SF2	1	Fragment	White	0.21427
208	SF2	1	Fragment	Blue	0.75688
209	SF2	1	Fragment	White	0.52579
210	SF2	1	Fragment	Blue	0.44891
211	SF2	1	Fragment	White	0.289
212	SF2	1	Fragment	Blue	0.589
213	SF2	1	Fragment	Green	0.151
214	SF2	1	Fragment	Yellow	0.082
215	SF2	1	Fragment	White	0.158
216	SF2	1	Fibril	Blue	0.522
217	SF2	1	Fragment	White	0.121
218	SF2	1	Fragment	Blue	0.129
219	SF2	2	Fragment	White	5.148
220	SF2	2	Fibril	Black	5.897
221	SF2	2	Fragment	Blue	0.459
222	SF2	2	Fragment	Black	0.994
223	SF2	2	Fragment	Blue	0.464
224	SF2	3	Fibril	Blue	2.239
225	SF2	3	Fragment	Blue	0.415
226	SF3	1	Fragment	White	1.3876
227	SF3	1	Fragment	White	0.56285
228	SF3	1	Fibril	Black	0.93654
229	SF3	1	Fibril	Black	0.7777
230	SF3	1	Fibril	Black	0.65089
231	SF3	2	Fragment	White	0.698
232	SF3	2	Fragment	White	0.912
233	SF3	2	Fibril	Black	2.59
234	SF3	3	Fibril	Black	3.645
235	SF4	1	Fragment	Transparent	1.938
236	SF4	1	Fragment	Transparent	1.476
237	SF4	1	Fibril	Black	1.371
238	SF4	2	Fibril	Blue	0.882
239	SF4	2	Fibril	Transparent	0.621
240	SF4	2	Fragment	White	0.312
241	SF4	3	Fibril	Transparent	4.446
242	T1	1	Fibril	Black	2.101
243	T1	1	Fibril	Black	1.099
244	T1	1	Fragment	Black	0.318
245	T1	1	Fragment	Blue	1.27
246	T1	1	Fibril	Black	0.693
247	T1	1	Fragment	Blue	0.322
248	T1	1	Fragment	Blue	0.183
249	T1	1	Fragment	Green	0.061
250	T1	2	Fragment	Blue	1.015
251	T1	2	Fragment	Blue	0.272
252	T1	2	Fibril	Blue	2.428
253	T1	2	Fragment	Transparent	0.677
254	T1	2	Fragment	Blue	0.24
255	T1	2	Fragment	Blue	0.407
256	T1	2	Fragment	Transparent	0.28
257	T1	2	Fragment	Blue	0.289
258	T1	2	Fragment	Transparent	0.283
259	T1	2	Fragment	Transparent	0.732
260	T1	3	Fragment	Green	0.257
261	T1	3	Fragment	Blue	0.628
262	T1	3	Fragment	Blue	0.288
263	T1	3	Fragment	Blue	0.329
264	T1	3	Fragment	Transparent	0.272
265	T1	3	Fragment	Blue	0.3
266	T1	3	Fragment	Transparent	0.328
267	V1	1	Fragment	Transparent	1.331
268	V1	2	Fibril	Red	2.832
269	V1	2	Fibril	Black	0.845
270	V1	2	Fragment	Transparent	0.209
271	V1	2	Fragment	Gray	0.275
272	V1	2	Fibril	Red	0.437
273	V1	2	Fragment	Green	0.178
274	V1	3	Fragment	Black	0.262
275	V1	3	Fibril	Black	1.485
276	W1	2	Fibril	Black	2.505
277	W1	3	Fragment	Gray	0.749
278	W1	3	Fragment	Blue	0.214
279	Y1	1	Fibril	Blue	5.033
280	Y1	1	Fibril	Gray	2.382
281	Y1	1	Fragment	Blue	0.893
282	Y1	1	Fragment	Blue	0.301
283	Y1	1	Fibril	Blue	0.424
284	Y1	1	Fragment	Blue	0.138
285	Y1	1	Fragment	Blue	0.235
286	Y1	2	Fibril	Black	1.502
287	Y1	2	Fibril	Black	1.372
288	Y1	3	Fibril	Black	0.439
289	Y2	1	Fibril	Black	1.167
290	Y2	1	Fibril	Gray	0.466
291	Y2	2	Fibril	Black	0.494
292	Y2	3	Fragment	White	1.605
293	Y2	3	Fibril	Blue	1.751
